# Supplementary material for: Gastric Acid-Protective and Intestinal Targeted Nanogels Enable Anti-Bacterial Activity of Cefquinome
Source: Gels. 2025 Jun 27;11(7):503. doi: 10.3390/gels11070503 (PMC12294563; doi:10.3390/gels11070503)
Supplement: Supplementary file 1 [file gels-11-00503-s001.zip]

Archive with 1 entries (1 files):
- gels-3690021-supplementary.pdf
